# Supplementary material for: Arginine Vasopressin Effects on Subjective Judgments and Neural Responses to Same and Other-Sex Faces in Men and Women
Source: Front Endocrinol (Lausanne). 2017 Aug 21;8:200. doi: 10.3389/fendo.2017.00200 (PMC5566575; doi:10.3389/fendo.2017.00200)
Supplement: Supplementary file 3 [file table_1.xlsx]

## Sheet: Sheet1
Supplementary Table 1: t statistics and associated p-values for comparison of subjective ratings in the AVP and PL group in both men and women
Female participants		AVP - PL t statistic	P value
	Attractiveness ratings of female faces
	scan 1	2.51	0.017
	scan 2	1.83	0.075
	Attractiveness ratings of male faces
	scan 1	-0.22	0.825
	scan 2	0.96	0.342
	Attractiveness ratings of objects
	scan 1	-1.53	0.134
	scan 2	-0.54	0.593
	Approachability ratings of female faces
	scan 1	0.66	0.511
	scan 2	0.58	0.567
	Approachability ratings of male faces
	scan 1	-1.39	0.173
	scan 2	-0.5	0.622
	Approacability ratings of objects
	scan 1	-0.74	0.461
	scan 2	0.03	0.978
Male participants
	Attractiveness ratings of female faces
	scan 1	1.12	0.268
	scan 2	1.31	0.198
	Attractiveness ratings of male faces
	scan 1	1.66	0.105
	scan 2	2.28	0.028
	Attractiveness ratings of objects
	scan 1	0.11	0.912
	scan 2	1.98	0.055
	Approachability ratings of female faces
	scan 1	0.59	0.558
	scan 2	0.93	0.357
	Approachability ratings of male faces
	scan 1	1.23	0.225
	scan 2	1.77	0.085
	Approacability ratings of objects
	scan 1	0.55	0.587
	scan 2	1.27	0.212
